# Supplementary material for: Evaluation of a Keratin 1 Targeting Peptide-Doxorubicin Conjugate in a Mouse Model of Triple-Negative Breast Cancer
Source: Pharmaceutics. 2021 May 5;13(5):661. doi: 10.3390/pharmaceutics13050661 (PMC8148172; doi:10.3390/pharmaceutics13050661)
Supplement: Supplementary file 1 [file pharmaceutics-13-00661-s001.zip]

Archive with 1 entries (1 files):
- pharmaceutics-1180621-supplementary.pdf
